# Supplementary material for: Application of Seaweed Generates Changes in the Substrate and Stimulates the Growth of Tomato Plants
Source: Plants (Basel). 2023 Mar 31;12(7):1520. doi: 10.3390/plants12071520 (PMC10096834; doi:10.3390/plants12071520)
Supplement: Supplementary file 1 [file plants-12-01520-s001.zip]

Archive with 1 entries (1 files):
- plants-2276501-supplementary.pdf
